# Supplementary material for: Hydrogen Sulfide Attenuates Cisplatin-Induced Acute Kidney Injury via Dual Inhibition of Apoptosis and Pyroptosis
Source: Biomedicines. 2025 Nov 3;13(11):2696. doi: 10.3390/biomedicines13112696 (PMC12649982; doi:10.3390/biomedicines13112696)
Supplement: Supplementary file 1 [file biomedicines-13-02696-s001.zip]

Archive with 1 entries (1 files):
- biomedicines-3880604-supplementary.pdf
